# Supplementary material for: Guanine inhibits the growth of human glioma and melanoma cell lines by interacting with GPR23
Source: Front Pharmacol. 2022 Sep 19;13:970891. doi: 10.3389/fphar.2022.970891 (PMC9527276; doi:10.3389/fphar.2022.970891)
Supplement: Supplementary file 4 [file DataSheet2.xlsx]

## Sheet: A1R
Description	Scientific Name	Max Score	Total Score	Query Cover	E value	Per. ident	Acc. Len	Accession
G-protein coupled receptor 161 isoform 3 [Homo sapiens]	Homo sapiens	57.6	57.6	0.4	3e-08	29.32	546	=HYPERLINK("https://www.ncbi.nlm.nih.gov/protein/NP_001254540.1?report=genbank&log$=prottop&blast_rank=120&RID=8EEWTN5U016","NP_001254540.1")
G-protein coupled receptor 161 isoform 2 [Homo sapiens]	Homo sapiens	57.6	57.6	0.4	3e-08	29.32	529	=HYPERLINK("https://www.ncbi.nlm.nih.gov/protein/NP_001254539.1?report=genbank&log$=prottop&blast_rank=121&RID=8EEWTN5U016","NP_001254539.1")
G-protein coupled receptor 161 isoform 1 [Homo sapiens]	Homo sapiens	57.3	57.3	0.4	4e-08	29.32	549	=HYPERLINK("https://www.ncbi.nlm.nih.gov/protein/NP_001254538.1?report=genbank&log$=prottop&blast_rank=124&RID=8EEWTN5U016","NP_001254538.1")
probable G-protein coupled receptor 101 [Homo sapiens]	Homo sapiens	51.8	51.8	0.23	3e-06	28.57	508	=HYPERLINK("https://www.ncbi.nlm.nih.gov/protein/NP_473362.1?report=genbank&log$=prottop&blast_rank=183&RID=8EEWTN5U016","NP_473362.1")
G-protein coupled receptor 52 [Homo sapiens]	Homo sapiens	50	50	0.21	8e-06	37.14	361	=HYPERLINK("https://www.ncbi.nlm.nih.gov/protein/NP_005675.3?report=genbank&log$=prottop&blast_rank=207&RID=8EEWTN5U016","NP_005675.3")
G protein-coupled receptor 119 [Homo sapiens]	Homo sapiens	48.5	48.5	0.15	2e-05	37.25	335	=HYPERLINK("https://www.ncbi.nlm.nih.gov/protein/AAI01167.1?report=genbank&log$=prottop&blast_rank=236&RID=8EEWTN5U016","AAI01167.1")
G protein-coupled receptor 21 [Homo sapiens]	Homo sapiens	45.6	45.6	0.21	0.0002	34.29	349	=HYPERLINK("https://www.ncbi.nlm.nih.gov/protein/AAH67534.2?report=genbank&log$=prottop&blast_rank=336&RID=8EEWTN5U016","AAH67534.2")
G protein-coupled receptor 45 [Homo sapiens]	Homo sapiens	43	43	0.43	0.002	28.67	372	=HYPERLINK("https://www.ncbi.nlm.nih.gov/protein/AAH67455.1?report=genbank&log$=prottop&blast_rank=441&RID=8EEWTN5U016","AAH67455.1")
GPR12 protein [Homo sapiens]	Homo sapiens	42.1	42.1	0.17	0.003	39.66	334	=HYPERLINK("https://www.ncbi.nlm.nih.gov/protein/AAH67450.1?report=genbank&log$=prottop&blast_rank=471&RID=8EEWTN5U016","AAH67450.1")
Lysophosphatidic acid receptor 4 [Homo sapiens]	Homo sapiens	42.1	42.1	0.19	0.003	33.87	370	=HYPERLINK("https://www.ncbi.nlm.nih.gov/protein/AAH69996.1?report=genbank&log$=prottop&blast_rank=485&RID=8EEWTN5U016","AAH69996.1")
G-protein coupled receptor 61 [Homo sapiens]	Homo sapiens	42.1	42.1	0.39	0.004	28.68	451	=HYPERLINK("https://www.ncbi.nlm.nih.gov/protein/NP_001380836.1?report=genbank&log$=prottop&blast_rank=504&RID=8EEWTN5U016","NP_001380836.1")
GPR50 protein [Homo sapiens]	Homo sapiens	41.5	41.5	0.43	0.006	29.66	617	=HYPERLINK("https://www.ncbi.nlm.nih.gov/protein/AAI03697.1?report=genbank&log$=prottop&blast_rank=542&RID=8EEWTN5U016","AAI03697.1")
GPR35 protein [Homo sapiens]	Homo sapiens	39.8	39.8	0.12	0.014	48.78	308	=HYPERLINK("https://www.ncbi.nlm.nih.gov/protein/AAH95500.1?report=genbank&log$=prottop&blast_rank=674&RID=8EEWTN5U016","AAH95500.1")
probable G-protein coupled receptor 162 isoform 2 [Homo sapiens]	Homo sapiens	39.5	39.5	0.21	0.027	23.19	588	=HYPERLINK("https://www.ncbi.nlm.nih.gov/protein/NP_062832.1?report=genbank&log$=prottop&blast_rank=731&RID=8EEWTN5U016","NP_062832.1")

## Sheet: A2AR
Description	Scientific Name	Max Score	Total Score	Query Cover	E value	Per. ident	Acc. Len	Accession
G protein-coupled receptor 45 [Homo sapiens]	Homo sapiens	62.6	62.6	0.69	1e-09	26.97	372	=HYPERLINK("https://www.ncbi.nlm.nih.gov/protein/AAH67455.1?report=genbank&log$=prottop&blast_rank=201&RID=8EGB7WX6016","AAH67455.1")
G protein-coupled receptor 58 [Homo sapiens]	Homo sapiens	58.8	58.8	0.7	1e-08	25.75	306	=HYPERLINK("https://www.ncbi.nlm.nih.gov/protein/AAF27278.1?report=genbank&log$=prottop&blast_rank=297&RID=8EGB7WX6016","AAF27278.1")
G protein-coupled receptor 119 [Homo sapiens]	Homo sapiens	57.3	57.3	0.71	4e-08	30	335	=HYPERLINK("https://www.ncbi.nlm.nih.gov/protein/AAI01167.1?report=genbank&log$=prottop&blast_rank=322&RID=8EGB7WX6016","AAI01167.1")
G-protein coupled receptor 161 isoform 3 [Homo sapiens]	Homo sapiens	56.2	56.2	0.33	2e-07	33.57	546	=HYPERLINK("https://www.ncbi.nlm.nih.gov/protein/NP_001254540.1?report=genbank&log$=prottop&blast_rank=339&RID=8EGB7WX6016","NP_001254540.1")
G-protein coupled receptor 161 isoform 1 [Homo sapiens]	Homo sapiens	56.2	56.2	0.33	2e-07	33.57	549	=HYPERLINK("https://www.ncbi.nlm.nih.gov/protein/NP_001254538.1?report=genbank&log$=prottop&blast_rank=340&RID=8EGB7WX6016","NP_001254538.1")
G-protein coupled receptor 161 isoform 2 [Homo sapiens]	Homo sapiens	55.9	55.9	0.33	2e-07	33.57	529	=HYPERLINK("https://www.ncbi.nlm.nih.gov/protein/NP_001254539.1?report=genbank&log$=prottop&blast_rank=342&RID=8EGB7WX6016","NP_001254539.1")
G protein-coupled receptor 19 [Homo sapiens]	Homo sapiens	52.9	52.9	0.3	2e-06	34.92	415	=HYPERLINK("https://www.ncbi.nlm.nih.gov/protein/AAI50600.1?report=genbank&log$=prottop&blast_rank=385&RID=8EGB7WX6016","AAI50600.1")
GPR50 protein [Homo sapiens]	Homo sapiens	51.5	51.5	0.71	7e-06	24.92	617	=HYPERLINK("https://www.ncbi.nlm.nih.gov/protein/AAI03697.1?report=genbank&log$=prottop&blast_rank=410&RID=8EGB7WX6016","AAI03697.1")
GPR12 protein [Homo sapiens]	Homo sapiens	50	50	0.66	1e-05	25.09	334	=HYPERLINK("https://www.ncbi.nlm.nih.gov/protein/AAH67449.1?report=genbank&log$=prottop&blast_rank=419&RID=8EGB7WX6016","AAH67449.1")
G protein-coupled receptor 83 [Homo sapiens]	Homo sapiens	46.5	46.5	0.11	0.0002	40.82	423	=HYPERLINK("https://www.ncbi.nlm.nih.gov/protein/ABY87919.1?report=genbank&log$=prottop&blast_rank=494&RID=8EGB7WX6016","ABY87919.1")
G protein-coupled receptor 22 [Homo sapiens]	Homo sapiens	43.9	43.9	0.26	0.002	27.03	433	=HYPERLINK("https://www.ncbi.nlm.nih.gov/protein/AAI07129.1?report=genbank&log$=prottop&blast_rank=632&RID=8EGB7WX6016","AAI07129.1")
GPR20 protein [Homo sapiens]	Homo sapiens	43.3	43.3	0.21	0.002	27.78	358	=HYPERLINK("https://www.ncbi.nlm.nih.gov/protein/AAI17410.1?report=genbank&log$=prottop&blast_rank=659&RID=8EGB7WX6016","AAI17410.1")
G-protein coupled receptor 12 isoform X1 [Homo sapiens]	Homo sapiens	40.9	40.9	0.16	0.003	31.82	175	=HYPERLINK("https://www.ncbi.nlm.nih.gov/protein/XP_005266417.1?report=genbank&log$=prottop&blast_rank=681&RID=8EGB7WX6016","XP_005266417.1")
G protein-coupled receptor 63 [Homo sapiens]	Homo sapiens	42.7	42.7	0.3	0.004	28.91	419	=HYPERLINK("https://www.ncbi.nlm.nih.gov/protein/AAH67468.1?report=genbank&log$=prottop&blast_rank=687&RID=8EGB7WX6016","AAH67468.1")
G-protein coupled receptor 3 [Homo sapiens]	Homo sapiens	42.1	42.1	0.62	0.004	28.57	330	=HYPERLINK("https://www.ncbi.nlm.nih.gov/protein/NP_005272.1?report=genbank&log$=prottop&blast_rank=691&RID=8EGB7WX6016","NP_005272.1")
G-protein coupled receptor 176 isoform 1 [Homo sapiens]	Homo sapiens	41.5	41.5	0.14	0.009	33.9	515	=HYPERLINK("https://www.ncbi.nlm.nih.gov/protein/NP_009154.1?report=genbank&log$=prottop&blast_rank=722&RID=8EGB7WX6016","NP_009154.1")
G-protein coupled receptor 6 isoform b [Homo sapiens]	Homo sapiens	40.6	40.6	0.16	0.015	32.84	362	=HYPERLINK("https://www.ncbi.nlm.nih.gov/protein/NP_005275.1?report=genbank&log$=prottop&blast_rank=746&RID=8EGB7WX6016","NP_005275.1")
G-protein coupled receptor 6 isoform a [Homo sapiens]	Homo sapiens	40.6	40.6	0.16	0.016	32.84	377	=HYPERLINK("https://www.ncbi.nlm.nih.gov/protein/NP_001273028.1?report=genbank&log$=prottop&blast_rank=748&RID=8EGB7WX6016","NP_001273028.1")
G-protein coupled receptor 52 [Homo sapiens]	Homo sapiens	40.3	40.3	0.63	0.017	26.79	361	=HYPERLINK("https://www.ncbi.nlm.nih.gov/protein/NP_005675.3?report=genbank&log$=prottop&blast_rank=752&RID=8EGB7WX6016","NP_005675.3")

## Sheet: A3R
Description	Scientific Name	Max Score	Total Score	Query Cover	E value	Per. ident	Acc. Len	Accession
probable G-protein coupled receptor 101 [Homo sapiens]	Homo sapiens	77.2	77.2	0.66	8e-15	29.11	508	=HYPERLINK("https://www.ncbi.nlm.nih.gov/protein/NP_473362.1?report=genbank&log$=prottop&blast_rank=106&RID=8EHGMPCT016","NP_473362.1")
GPR12 protein [Homo sapiens]	Homo sapiens	66.1	66.1	0.85	2e-11	25.74	334	=HYPERLINK("https://www.ncbi.nlm.nih.gov/protein/AAH67451.1?report=genbank&log$=prottop&blast_rank=237&RID=8EHGMPCT016","AAH67451.1")
G-protein coupled receptor 161 isoform 2 [Homo sapiens]	Homo sapiens	57	57	0.38	4e-08	32	529	=HYPERLINK("https://www.ncbi.nlm.nih.gov/protein/NP_001254539.1?report=genbank&log$=prottop&blast_rank=317&RID=8EHGMPCT016","NP_001254539.1")
G-protein coupled receptor 161 isoform 3 [Homo sapiens]	Homo sapiens	57	57	0.38	5e-08	32	546	=HYPERLINK("https://www.ncbi.nlm.nih.gov/protein/NP_001254540.1?report=genbank&log$=prottop&blast_rank=320&RID=8EHGMPCT016","NP_001254540.1")
G-protein coupled receptor 161 isoform 1 [Homo sapiens]	Homo sapiens	57	57	0.38	5e-08	32	549	=HYPERLINK("https://www.ncbi.nlm.nih.gov/protein/NP_001254538.1?report=genbank&log$=prottop&blast_rank=326&RID=8EHGMPCT016","NP_001254538.1")
G-protein coupled receptor 52 [Homo sapiens]	Homo sapiens	56.2	56.2	0.62	7e-08	28.84	361	=HYPERLINK("https://www.ncbi.nlm.nih.gov/protein/NP_005675.3?report=genbank&log$=prottop&blast_rank=333&RID=8EHGMPCT016","NP_005675.3")
probable G-protein coupled receptor 21 [Homo sapiens]	Homo sapiens	55.6	55.6	0.62	9e-08	29.52	349	=HYPERLINK("https://www.ncbi.nlm.nih.gov/protein/NP_005285.1?report=genbank&log$=prottop&blast_rank=343&RID=8EHGMPCT016","NP_005285.1")
G-protein coupled receptor 6 isoform b [Homo sapiens]	Homo sapiens	52.6	52.6	0.85	9e-07	29.04	362	=HYPERLINK("https://www.ncbi.nlm.nih.gov/protein/NP_005275.1?report=genbank&log$=prottop&blast_rank=393&RID=8EHGMPCT016","NP_005275.1")
G-protein coupled receptor 6 isoform a [Homo sapiens]	Homo sapiens	52.6	52.6	0.85	1e-06	29.04	377	=HYPERLINK("https://www.ncbi.nlm.nih.gov/protein/NP_001273028.1?report=genbank&log$=prottop&blast_rank=396&RID=8EHGMPCT016","NP_001273028.1")
orphan G protein-coupled receptor GPR45 [Homo sapiens]	Homo sapiens	49.4	49.4	0.38	1e-05	25.4	372	=HYPERLINK("https://www.ncbi.nlm.nih.gov/protein/AAD21056.1?report=genbank&log$=prottop&blast_rank=474&RID=8EHGMPCT016","AAD21056.1")
GPR39 protein [Homo sapiens]	Homo sapiens	48.2	48.2	0.39	3e-05	28.24	449	=HYPERLINK("https://www.ncbi.nlm.nih.gov/protein/AAI25048.1?report=genbank&log$=prottop&blast_rank=512&RID=8EHGMPCT016","AAI25048.1")
GPR50 protein [Homo sapiens]	Homo sapiens	47.7	47.7	0.38	6e-05	27.64	617	=HYPERLINK("https://www.ncbi.nlm.nih.gov/protein/AAI03697.1?report=genbank&log$=prottop&blast_rank=549&RID=8EHGMPCT016","AAI03697.1")
probable G-protein coupled receptor 83 isoform 1 precursor [Homo sapiens]	Homo sapiens	44.1	44.1	0.27	0.0007	36.17	423	=HYPERLINK("https://www.ncbi.nlm.nih.gov/protein/NP_057624.3?report=genbank&log$=prottop&blast_rank=717&RID=8EHGMPCT016","NP_057624.3")
probable G-protein coupled receptor 19 isoform X1 [Homo sapiens]	Homo sapiens	42.4	42.4	0.32	0.003	29.63	434	=HYPERLINK("https://www.ncbi.nlm.nih.gov/protein/XP_011518925.1?report=genbank&log$=prottop&blast_rank=858&RID=8EHGMPCT016","XP_011518925.1")
probable G-protein coupled receptor 63 [Homo sapiens]	Homo sapiens	40	40	0.61	0.015	24.5	419	=HYPERLINK("https://www.ncbi.nlm.nih.gov/protein/NP_001137429.1?report=genbank&log$=prottop&blast_rank=1071&RID=8EHGMPCT016","NP_001137429.1")

## Sheet: P2RY1
Description	Scientific Name	Max Score	Total Score	Query Cover	E value	Per. ident	Acc. Len	Accession
GPR17 protein [Homo sapiens]	Homo sapiens	172	172	0.77	9e-51	31.96	339	=HYPERLINK("https://www.ncbi.nlm.nih.gov/protein/AAH31653.1?report=genbank&log$=prottop&blast_rank=28&RID=8EM28Z4U016","AAH31653.1")
lysophosphatidic acid receptor 6 [Homo sapiens]	Homo sapiens	162	162	0.8	6e-47	30.92	344	=HYPERLINK("https://www.ncbi.nlm.nih.gov/protein/NP_001155969.1?report=genbank&log$=prottop&blast_rank=33&RID=8EM28Z4U016","NP_001155969.1")
lysophosphatidic acid receptor 4 [Homo sapiens]	Homo sapiens	156	156	0.86	5e-44	31.61	370	=HYPERLINK("https://www.ncbi.nlm.nih.gov/protein/NP_001264929.1?report=genbank&log$=prottop&blast_rank=42&RID=8EM28Z4U016","NP_001264929.1")
G-protein coupled receptor 183 [Homo sapiens]	Homo sapiens	153	153	0.81	4e-43	28.62	361	=HYPERLINK("https://www.ncbi.nlm.nih.gov/protein/NP_004942.1?report=genbank&log$=prottop&blast_rank=54&RID=8EM28Z4U016","NP_004942.1")
probable G-protein coupled receptor 174 [Homo sapiens]	Homo sapiens	143	143	0.81	1e-39	30.74	333	=HYPERLINK("https://www.ncbi.nlm.nih.gov/protein/NP_115942.1?report=genbank&log$=prottop&blast_rank=65&RID=8EM28Z4U016","NP_115942.1")
G-protein coupled receptor 4 [Homo sapiens]	Homo sapiens	143	143	0.85	2e-39	29.1	362	=HYPERLINK("https://www.ncbi.nlm.nih.gov/protein/NP_005273.1?report=genbank&log$=prottop&blast_rank=67&RID=8EM28Z4U016","NP_005273.1")
P2Y purinoceptor 8 [Homo sapiens]	Homo sapiens	132	132	0.81	4e-35	29.13	359	=HYPERLINK("https://www.ncbi.nlm.nih.gov/protein/NP_835230.1?report=genbank&log$=prottop&blast_rank=93&RID=8EM28Z4U016","NP_835230.1")
G-protein coupled receptor GPR34 [Homo sapiens]	Homo sapiens	121	121	0.8	9e-31	25.08	381	=HYPERLINK("https://www.ncbi.nlm.nih.gov/protein/AAD50531.1?report=genbank&log$=prottop&blast_rank=135&RID=8EM28Z4U016","AAD50531.1")
putative P2Y purinoceptor 10 isoform a [Homo sapiens]	Homo sapiens	117	117	0.84	2e-29	27.67	339	=HYPERLINK("https://www.ncbi.nlm.nih.gov/protein/NP_001311147.1?report=genbank&log$=prottop&blast_rank=141&RID=8EM28Z4U016","NP_001311147.1")
G protein-coupled receptor 171 [Homo sapiens]	Homo sapiens	114	114	0.84	1e-28	24.69	319	=HYPERLINK("https://www.ncbi.nlm.nih.gov/protein/AAH36815.1?report=genbank&log$=prottop&blast_rank=151&RID=8EM28Z4U016","AAH36815.1")
lysophosphatidic acid receptor 5 [Homo sapiens]	Homo sapiens	115	115	0.83	1e-28	29.27	372	=HYPERLINK("https://www.ncbi.nlm.nih.gov/protein/NP_001136433.1?report=genbank&log$=prottop&blast_rank=155&RID=8EM28Z4U016","NP_001136433.1")
G-protein coupled receptor 87 [Homo sapiens]	Homo sapiens	114	114	0.81	2e-28	27.51	358	=HYPERLINK("https://www.ncbi.nlm.nih.gov/protein/NP_076404.3?report=genbank&log$=prottop&blast_rank=161&RID=8EM28Z4U016","NP_076404.3")
GPR68 protein [Homo sapiens]	Homo sapiens	108	108	0.75	3e-26	26.76	365	=HYPERLINK("https://www.ncbi.nlm.nih.gov/protein/AAH67471.1?report=genbank&log$=prottop&blast_rank=177&RID=8EM28Z4U016","AAH67471.1")
truncated G protein-coupled receptor 132 [Homo sapiens]	Homo sapiens	107	107	0.76	5e-26	30.07	323	=HYPERLINK("https://www.ncbi.nlm.nih.gov/protein/ACC61682.1?report=genbank&log$=prottop&blast_rank=180&RID=8EM28Z4U016","ACC61682.1")
probable G-protein coupled receptor 25 [Homo sapiens]	Homo sapiens	105	105	0.84	4e-25	26.88	361	=HYPERLINK("https://www.ncbi.nlm.nih.gov/protein/NP_005289.2?report=genbank&log$=prottop&blast_rank=203&RID=8EM28Z4U016","NP_005289.2")
G-protein coupled receptor 15 [Homo sapiens]	Homo sapiens	99.8	99.8	0.75	6e-23	29.37	360	=HYPERLINK("https://www.ncbi.nlm.nih.gov/protein/NP_005281.1?report=genbank&log$=prottop&blast_rank=333&RID=8EM28Z4U016","NP_005281.1")
GPR31 protein [Homo sapiens]	Homo sapiens	96.3	96.3	0.74	5e-22	28.52	318	=HYPERLINK("https://www.ncbi.nlm.nih.gov/protein/AAH95537.1?report=genbank&log$=prottop&blast_rank=374&RID=8EM28Z4U016","AAH95537.1")
GPR35 protein [Homo sapiens]	Homo sapiens	95.4	95.4	0.74	1e-21	26.24	309	=HYPERLINK("https://www.ncbi.nlm.nih.gov/protein/AAI17454.2?report=genbank&log$=prottop&blast_rank=385&RID=8EM28Z4U016","AAI17454.2")
G protein-coupled receptor 32 [Homo sapiens]	Homo sapiens	84.9	84.9	0.76	1e-17	25.85	356	=HYPERLINK("https://www.ncbi.nlm.nih.gov/protein/AAH67453.1?report=genbank&log$=prottop&blast_rank=516&RID=8EM28Z4U016","AAH67453.1")
G-protein coupled receptor 182 [Homo sapiens]	Homo sapiens	75.8	75.8	0.75	3e-14	23.45	404	=HYPERLINK("https://www.ncbi.nlm.nih.gov/protein/NP_009195.1?report=genbank&log$=prottop&blast_rank=616&RID=8EM28Z4U016","NP_009195.1")
GPR20 protein [Homo sapiens]	Homo sapiens	69.9	69.9	0.74	2e-12	26.95	358	=HYPERLINK("https://www.ncbi.nlm.nih.gov/protein/AAI17410.1?report=genbank&log$=prottop&blast_rank=651&RID=8EM28Z4U016","AAI17410.1")
probable G-protein coupled receptor 82 [Homo sapiens]	Homo sapiens	69.3	69.3	0.8	3e-12	23.8	336	=HYPERLINK("https://www.ncbi.nlm.nih.gov/protein/NP_543007.1?report=genbank&log$=prottop&blast_rank=659&RID=8EM28Z4U016","NP_543007.1")
G protein-coupled receptor 33 [Homo sapiens]	Homo sapiens	64.4	64.4	0.73	2e-10	22.65	333	=HYPERLINK("https://www.ncbi.nlm.nih.gov/protein/ADJ17324.1?report=genbank&log$=prottop&blast_rank=700&RID=8EM28Z4U016","ADJ17324.1")
G protein-coupled receptor 20 variant [Homo sapiens]	Homo sapiens	59.4	59.4	0.65	5e-09	27.42	273	=HYPERLINK("https://www.ncbi.nlm.nih.gov/protein/BAD92303.1?report=genbank&log$=prottop&blast_rank=766&RID=8EM28Z4U016","BAD92303.1")
G protein-coupled receptor 83 [Homo sapiens]	Homo sapiens	57.9	57.9	0.27	3e-08	29.7	423	=HYPERLINK("https://www.ncbi.nlm.nih.gov/protein/ABY87919.1?report=genbank&log$=prottop&blast_rank=782&RID=8EM28Z4U016","ABY87919.1")
GPR50 protein [Homo sapiens]	Homo sapiens	57.9	57.9	0.76	5e-08	22.82	617	=HYPERLINK("https://www.ncbi.nlm.nih.gov/protein/AAI03697.1?report=genbank&log$=prottop&blast_rank=791&RID=8EM28Z4U016","AAI03697.1")
G protein-coupled receptor 19 [Homo sapiens]	Homo sapiens	52.6	52.6	0.59	2e-06	23.4	415	=HYPERLINK("https://www.ncbi.nlm.nih.gov/protein/AAI50600.1?report=genbank&log$=prottop&blast_rank=845&RID=8EM28Z4U016","AAI50600.1")
G-protein coupled receptor 161 isoform 1 [Homo sapiens]	Homo sapiens	52.9	52.9	0.41	2e-06	27.74	549	=HYPERLINK("https://www.ncbi.nlm.nih.gov/protein/NP_001254538.1?report=genbank&log$=prottop&blast_rank=849&RID=8EM28Z4U016","NP_001254538.1")
G-protein coupled receptor 161 isoform 3 [Homo sapiens]	Homo sapiens	52.6	52.6	0.41	2e-06	27.74	546	=HYPERLINK("https://www.ncbi.nlm.nih.gov/protein/NP_001254540.1?report=genbank&log$=prottop&blast_rank=851&RID=8EM28Z4U016","NP_001254540.1")
G-protein coupled receptor 161 isoform 2 [Homo sapiens]	Homo sapiens	52.6	52.6	0.41	2e-06	27.74	529	=HYPERLINK("https://www.ncbi.nlm.nih.gov/protein/NP_001254539.1?report=genbank&log$=prottop&blast_rank=853&RID=8EM28Z4U016","NP_001254539.1")
GPR39 protein [Homo sapiens]	Homo sapiens	50.3	50.3	0.45	1e-05	25.68	449	=HYPERLINK("https://www.ncbi.nlm.nih.gov/protein/AAI25048.1?report=genbank&log$=prottop&blast_rank=878&RID=8EM28Z4U016","AAI25048.1")
probable G-protein coupled receptor 101 [Homo sapiens]	Homo sapiens	46.2	46.2	0.49	0.0002	17.74	508	=HYPERLINK("https://www.ncbi.nlm.nih.gov/protein/NP_473362.1?report=genbank&log$=prottop&blast_rank=978&RID=8EM28Z4U016","NP_473362.1")
G protein-coupled receptor 63 [Homo sapiens]	Homo sapiens	45	45	0.31	0.0005	30	419	=HYPERLINK("https://www.ncbi.nlm.nih.gov/protein/AAH67468.1?report=genbank&log$=prottop&blast_rank=1004&RID=8EM28Z4U016","AAH67468.1")
G protein-coupled receptor 141 [Homo sapiens]	Homo sapiens	40.6	40.6	0.23	0.001	28.41	104	=HYPERLINK("https://www.ncbi.nlm.nih.gov/protein/KAI2545580.1?report=genbank&log$=prottop&blast_rank=1022&RID=8EM28Z4U016","KAI2545580.1")
G protein-coupled receptor 45 [Homo sapiens]	Homo sapiens	40.3	40.3	0.31	0.014	25.21	372	=HYPERLINK("https://www.ncbi.nlm.nih.gov/protein/AAH67455.1?report=genbank&log$=prottop&blast_rank=1079&RID=8EM28Z4U016","AAH67455.1")
